# Supplementary material for: Bioherbicidal Evaluation of Methanol Extract of Sorghum halepense L. Rhizome and Its Bioactive Components Against Selected Weed Species
Source: Molecules. 2025 Jul 22;30(15):3060. doi: 10.3390/molecules30153060 (PMC12348513; doi:10.3390/molecules30153060)
Supplement: Supplementary file 1 [file molecules-30-03060-s001.zip]

Archive with 2 entries (2 files):
- Figure S5.pdf
- Supplementary material (Table S1 and Figures S1-S4)-done.pdf
